# Supplementary material for: Circulating miR-10b-5p, miR-193a-3p, and miR-1-3p Are Deregulated in Patients with Heart Failure and Correlate with Hormonal Deficiencies
Source: Int J Mol Sci. 2025 May 29;26(11):5225. doi: 10.3390/ijms26115225 (PMC12155496; doi:10.3390/ijms26115225)
Supplement: Supplementary file 1 [file ijms-26-05225-s001.zip]

Archive with 1 entries (1 files):
- ijms-3662132-supplementary.pdf
